# Supplementary material for: Oxidative Damage and Telomere Length as Markers of Lung Cancer Development among Chronic Obstructive Pulmonary Disease (COPD) Smokers
Source: Antioxidants (Basel). 2024 Jan 26;13(2):156. doi: 10.3390/antiox13020156 (PMC10886051; doi:10.3390/antiox13020156)
Supplement: Supplementary file 1 [file antioxidants-13-00156-s001.zip]

Archive with 1 entries (1 files):
- antioxidants-2824334-supplementary.pdf
